# Supplementary material for: Transcriptome Analysis of Macrophytes’ Myriophyllum spicatum Response to Ammonium Nitrogen Stress Using the Whole Plant Individual
Source: Plants (Basel). 2023 Nov 16;12(22):3875. doi: 10.3390/plants12223875 (PMC10675724; doi:10.3390/plants12223875)
Supplement: Supplementary file 1 [file plants-12-03875-s001.zip]

Archive with 1 entries (1 files):
- plants-2698111-supplementary.pdf
